# Supplementary material for: Attitudes and health behaviors of middle-aged and older adults with elevated tumor markers in China
Source: Front Psychol. 2024 Feb 6;15:1265648. doi: 10.3389/fpsyg.2024.1265648 (PMC10878324; doi:10.3389/fpsyg.2024.1265648)
Supplement: Supplementary file 1 [file Table_1.xlsx]

## Sheet: 工作表1
number	education	area of residence	health insurance	Did you try changing lifestyle to keep health after the TMs test, such as choosing a healthy diet, smoking cessation, reducing alcohol consumption and more physical activities?	After received the TMs test, did you ever seek health information about tumor markers?	what was your first approach to seek health information about tumor markers?	If you get the elevated result of TMs test, do you want to get a retest?	If you get the elevated result of TMs test, do you want to get more tests intended to confirm a diagnosis, such as enhanced CT scan, endoscopic procedures and biopsy?	If my doctor say there is no necessary, I would be willing to stop tumor markers test.	I would like to reduce the number of tumor markers in my health checkups.	I have some idea about the tumor markers I received.	I believe all of my tumor markers tests are necessary.	I don’t want to reduce the number of tumor markers in my health checkups.	I think I receive too many tumor markers tests in my health checkups.	I feel stressed about the result of tumor markers.	I believe I would like to accept tumor markers test as routine in my health checkups, and will accept even more.	sex	age	AFP	CEA	CA199	NSE	synptom	family history	surgery	past history
1	2	1	3	1	1	4	1	1	1	3	3	2	1	4	1	1	F	55	0	0	10.76	19.55	无	肺癌(父)	胆囊手术	无
2	3	1	3	1	1	3	1	1	1	3	2	2	3	3	3	3	F	48	2.42	1.98	14.6	0	慢性阑尾炎，溃疡性结肠炎	高血压(母) 冠心病(母)	剖腹产 颌下腺术后	甲状腺结节 子宫肌瘤 类风湿关节炎 萎缩性胃炎
3	3	1	3	1	1	4	1	1	2	3	3	2	2	3	2	2	M	53	2.91	1.15	13.74	20.36	未见明显异常	高血压(父) 脑血管意外(父)	背部皮下脂肪瘤手术	高血压(已服药) 甲状腺结节 胆囊息肉
4	3	1	4	1	1	1	2	2	1	1	3	2	1	3	3	2	M	45	1.92	1.56	14.27		未见明显异常	未见明显异常	未见明显异常	未见明显异常
5	3	1	4	2	1	1	2	2	2	4	2	2	2	4	2	1	M	53	4.68	1.84	18.2	11.12	0	0	0	0
6	3	1	4	2	2	-3	2	2	2	2	3	2	2	2	2	2	F	53			11.98	12.62	未见明显异常	未见明显异常	未见明显异常	自诉平时自测血压正常
7	3	1	3	2	1	1	1	2	2	3	2	2	2	3	2	2	M	50	2.26	1.36	13.58	0	未见明显异常	未见明显异常	无	高血压(已服药) 高脂血症 脂肪肝 右肾结晶
8	3	1	3	1	2	-3	2	2	3	3	3	2	2	3	3	2	F	69			1.29	15.29	未见明显异常	未见明显异常	未见明显异常	未见明显异常
9	2	1	3	1	1	1	1	2	4	4	2	3	4	2	3	4	M	58	2.65	6.38	15.4	0	未见明显异常	高血压(母) 冠心病(母) 父亲膀胱癌	未见明显异常	慢性阻塞性肺疾病(慢性阻塞性肺病)
10	3	1	3	2	1	2	2	2	1	4	2	1	1	3	3	1	F	48	3.18	2.19	13.09	12.15	未见明显异常	未见明显异常	阑尾术后。卵巢囊肿术后。	未见明显异常
11	1	1	3	2	1	2	2	2	2	3	3	2	2	3	2	2	M	70	0	0	10.01	9.9	感双侧胸部隐痛四十余天，无发热、咳嗽。吸烟10余支/天。	未见明显异常	未见明显异常	高血压(已服药) 糖尿病(已服药) “青光眼”。
12	3	1	3	1	2	-3	2	1	1	4	4	1	1	4	2	1	F	51	0	0	13.54	11.17	膝关节痛 腰酸 下肢麻木	高血压(母) 肝癌(父)	声带结节手术	未见明显异常
13	3	1	3	1	1	1	1	1	2	3	2	1	1	4	1	1	M	66			19.21	24.23	未见明显异常	未见明显异常	未见明显异常	未见明显异常
14	3	1	3	1	1	4	1	1	2	2	2	2	3	4	3	2	F	55	3.51	1.92	22.78	0	右季肋部不适	高血压(父) 糖尿病(父) 母亲低血压	其他手术 剖腹产，阑尾手术，疝手术	高脂血症 子宫肌瘤 乳房小叶增生
15	2	1	3	2	1	1	2	2	1	4	1	1	1	4	3	1	M	55	0	0	8.58	11.76	头晕 偶吸烟。睡眠欠佳，易醒。双手平举有震颤。	高血压(父) 糖尿病(父) 脑血管意外(父)	膝关节手术	高血压(已服药) 高脂血症
16	3	1	3	1	1	4	2	2	1	4	1	1	1	4	1	1	M	53	2.5	5.83	13.45	0	无	高血压(父) 冠心病(父)	无	无
17	3	1	3	1	1	1	1	2	1	4	1	1	1	4	4	1	M	47	2.44	1.75	40.38	0	未见明显异常	未见明显异常	未见明显异常	高血压(已服药) 高脂血症 脂肪肝
18	2	1	3	1	1	1	1	1	1	1	1	1	4	4	1	1	M	48	0	0	8.96	13.8	未见明显异常	高血压(父;母)	骨科手术	骨折
19	3	1	3	1	1	4	1	1	4	4	1	1	1	3	3	2	F	50	4.66	1.71	8.24	15.27	无	冠心病(父)	无	无
20	3	1	4	1	1	4	2	2	1	1	1	4	1	1	4	1	M	62	4	4.17	13.6	14.37	未见明显异常	高血压(父;母)	心脏手术	高血压(已服药) 冠心病(心绞痛) 糖尿病(已服药) 高脂血症
21	3	1	3	1	1	1	1	1	2	3	2	2	2	4	3	1	M	61	3.7	1.59	11.9	15.26	未见明显异常	未见明显异常	胆囊手术	高血压(未服药) 高脂血症
22	3	1	3	2	1	4	1	1	1	4	4	4	1	4	3	4	M	58	2.33	10.14	40.46	0	未见明显异常	冠心病(父)	未见明显异常	未见明显异常
23	3	1	3	2	2	-3	2	2	1	1	3	1	1	4	1	1	M	53	0	0	17.13	11.53	头晕	高血压(父;母) 糖尿病(母)	阑尾手术	甲状腺结节 胆囊炎 胆石症 胆囊息肉 脂肪肝
24	2	1	3	1	1	4	1	1	2	3	2	2	2	3	2	2	F	46	0	0	31.57	10.25	上腹部隐痛	高血压(母)	剖腹产 乳腺术后	甲状腺结节 泌尿系结石(肾结石)
25	3	1	4	1	1	4	1	1	1	3	2	2	2	3	3	2	F	46	9.59	1.56	8.37	0	未见明显异常	未见明显异常	剖宫产	未见明显异常
26	3	1	3	1	1	4	1	1	1	1	1	1	3	1	2	1	M	66	2.57	2.78	1.4	0	未见明显异常	"高血压(母) 肺癌(母) "	双眼白内障手术	高血压(已服药) 肾囊肿
27	3	1	3	2	1	1	1	1	2	4	2	2	2	3	3	1	F	52	0	0	6.94	10.4	睡眠障碍 乏力 其他： 右足皮炎伴周边色素沉着半年	糖尿病(母)	右侧卵巢囊肿切除术后	高血压(已服药)
28	3	1	3	1	1	1	1	1	1	3	2	1	1	3	3	1	M	68	0	0	10.03	18.67	未见明显异常	未见明显异常	未见明显异常	高血压(已服药) 糖尿病（胰岛素治疗） 空腹血糖6-7，餐后10-13. 前列腺增生、颈动脉斑块，服用保列治、洛汀新、阿司匹林、他汀
29	3	2	3	1	1	4	1	1	1	4	1	1	4	4	1	1	M	55	0	0	5.99	10.22	反酸 腹痛(上腹)	高血压(父)	其他手术 胃息肉摘除术	糖尿病(已服药) 慢性胃炎 消化性溃疡(胃溃疡) 其他 胃息肉
30	2	1	4	1	1	3	1	1	3	2	2	1	1	3	2	1	F	48			17.06		未见明显异常	未见明显异常	未见明显异常	未见明显异常
31	3	1	3	1	1	4	2	2	3	4	2	1	1	4	3	1	M	55	0	0	9.02	18.27	未见明显异常	高血压(父) 肝癌(祖(外)母)	肠道息肉摘除术后。	未见明显异常
32	3	1	3	1	1	4	1	1	2	3	2	2	4	3	2	2	F	61	0	0	5.31	12.07	未见明显异常	高血压(母) 乳腺癌(母) 父亲口腔癌	胆囊手术 结扎手术	未见明显异常
33	3	1	3	2	1	1	1	1	3	4	2	1	1	3	2	1	M	60	4.75	1.37	8.17	16.62	未见明显异常	高血压(母)	左侧跟腱修补术后	未见明显异常
34	3	1	4	1	1	1	1	1	1	2	2	2	2	3	2	2	M	56	0	0	7.91	11.02	饥饿时伴上腹部烧灼感数月	未见明显异常	未见明显异常	前列腺炎
35	2	1	4	1	1	1	1	1	1	1	1	1	1	1	1	1	F	48	4.72	1.3	19.46	13.9	未见明显异常	高血压(父) 糖尿病(父) 其他 父亲猝死，具体原因不详	肛裂手术	甲状腺结节 胆囊息肉
36	3	1	3	1	1	1	1	2	2	3	2	2	2	3	3	2	F	53	4.75	1.75	1.19	21.2	胸闷 活动后明显，无胸痛	高血压(母)	无	子宫肌瘤
37	3	1	4	1	1	4	1	1	2	1	1	1	2	3	3	2	M	48	3.82	3.25	43.06	18.52	未见明显异常	高血压(父) 冠心病(祖父)	未见明显异常	乙肝(乙肝病毒携带)
38	3	1	4	1	1	4	1	1	1	2	2	2	2	3	1	2	M	64	2.52	1.15	7.03	16.52	未见明显异常	高血压(母)	未见明显异常	高脂血症 甲状腺结节 脂肪肝
39	3	1	3	1	1	1	2	2	1	1	1	1	2	2	2	1	M	49	3.5	3.38	19.97	0	颈酸	高血压(父) 糖尿病(母)	未见明显异常	未见明显异常
40	2	2	2	1	1	3	2	1	2	2	2	1	1	3	2	1	M	50	0	0	10.19	24.7	夜间尿频	高血压(母) 父亲气管炎	无	高脂血症 甲状腺结节 慢性胃炎
41	2	2	3	2	2	-3	2	2	2	3	3	1	1	1	1	1	M	46			20.66	42.37	胃部不适，饱胀感。吸烟，每日10支。	无	无	未发现
42	3	1	4	2	1	1	1	1	1	3	2	3	3	3	1	2	F	54	2.26	2.83	10.98	0	腹痛(下腹)	高血压(母;祖(外)母) 冠心病(母)	无	高血压(已服药) 高脂血症 胆石症 其他 肝囊肿
43	3	1	4	2	1	2	1	2	1	1	4	1	1	4	2	1	F	70	2	3.76	14.06	22.1	右侧手指麻木，偶发，持续1分钟后可自行好转	高血压(父;母;姐妹) 脑血管意外(父;母) 肺癌(姐妹)	双侧附件切除术后	甲状腺结节 胆囊息肉
44	1	2	2	1	2	-3	2	1	1	1	1	1	1	1	1	1	F	53	0	0	5.12	11.23	睡眠障碍	未见明显异常	乳房结节术后	胆囊炎 胆石症 胆囊息肉 乳房小叶增生
45	3	1	4	2	2	-3	2	2	2	4	2	1	1	4	3	1	M	53	6.52	1.74	10.62	15.42	未见明显异常	未见明显异常	肺结核 其他 抑郁症	未见明显异常
46	3	1	3	2	1	4	2	1	1	4	1	1	1	4	4	1	M	48	0	0	16.2	8.02	未见明显异常	高血压(父)	胃部手术 骨科手术	高脂血症 甲状腺结节
47	2	2	3	1	1	1	1	1	2	3	1	2	2	3	2	1	F	48	0	0	64.38	11.2	其他： 天气变化时沿后颈部至两颞部疼痛，发作时呈持续性，口服止痛药物可缓解；按压骶尾部有疼痛	肝癌(父;兄弟)	乳房结节手术史	慢性胃炎 泌尿系结石(肾结石) 腰椎间盘突出 子宫肌瘤 乳房小叶增生 其他 肝囊肿
48	1	2	2	1	1	4	1	1	2	2	2	2	2	3	2	2	F	65	0	0	11.3	16.92	上腹部不适，已经预约胃镜。	未见明显异常	剖腹产手术	未见明显异常
49	3	1	4	1	1	4	1	1	1	2	1	1	1	3	2	1	M	54	1.51	4.42	30.47	0	未见明显异常	肺癌(父)	未见明显异常	乙肝(慢性乙肝)
50	2	2	3	1	1	1	2	1	2	4	2	1	1	3	2	2	M	52	0	0	16.54	12.05	肩痛	高血压(母)	未见明显异常	高脂血症 甲状腺结节 胆石症 脂肪肝 甲肝
51	3	1	3	1	2	-3	2	2	2	3	2	3	2	2	3	3	M	61	1.5	5.01	24.41	17.27	未见明显异常	高血压(父;母) 糖尿病(父) 冠心病(父) 脑血管意外(父)	未见明显异常	甲状腺结节 现开始口服阿司匹林半月余
52	2	2	3	1	2	-3	2	2	2	3	2	2	2	2	3	2	F	53	0	0	14.29	13.74	颈酸	高血压(父;母)	无	高脂血症 甲状腺结节
53	3	1	4	2	2	-3	2	2	2	2	2	2	2	3	3	2	M	67	2.3	1.43	7.69	14.29	乏力	糖尿病(母)	未见明显异常	泌尿系结石
54	3	1	3	2	2	-3	2	2	1	3	3	1	1	3	3	1	F	52	0	0	51.52	12.39	未见明显异常	糖尿病(母)	未见明显异常	高脂血症 甲状腺结节 乳房小叶增生
55	3	1	4	1	1	4	2	1	1	2	3	3	3	1	3	3	F	45	0	0	10	11.19	胸闷 咳嗽 咳痰，大便不规律，有时偏干，有时不成形，腰痛	高血压(父) 母有心脏瓣膜疾病、气管炎。	无	心律失常 子宫肌瘤 其他 窦性心动过缓
56	2	1	4	1	2	-3	1	1	3	3	2	1	2	3	2	2	F	47	0	0	16.13	14.75	未见明显异常	未见明显异常	未见明显异常	高脂血症 甲状腺结节 胆囊息肉 乳房小叶增生 其他 子宫肌瘤
57	3	1	3	1	1	3	1	1	3	2	3	4	4	1	3	4	F	55	3.45	1.62	9.97	16.07	便秘	其他 肺癌(母) 乳腺癌(姐妹)	其他手术 子宫肌瘤行子宫切除术，痔疮术后	高脂血症 甲状腺结节 胆囊息肉 脂肪肝 乳房小叶增生
58	3	1	3	1	1	4	1	1	1	3	1	1	4	4	1	1	M	48	0	0	9.24	13.24	未见明显异常	高血压(父) 糖尿病(父)	其他手术 2014年，左侧膝关节半月板外伤后行手术治疗。	高血压(已服药) 糖尿病(已服药)
59	2	1	3	1	1	4	1	1	3	2	2	2	2	3	2	2	M	52	0	0	7.76	14.53	无	乳腺癌(母)	无	高脂血症 脂肪肝 其他 房间隔膨出瘤
60	3	1	3	1	1	4	1	1	2	2	2	1	2	3	2	1	M	53	1.43	2.78	34.23	0	睡眠障碍 头晕 其他： 入睡困难，1-2次/周，有时需安眠药，建议精神卫生科就诊。偶有大便带血，1次/月。	高血压(母;姐妹) 糖尿病(姐妹) 冠心病(兄弟)	自诉贫血，血压偏低，建议全科门诊就诊。	痔疮手术
61	2	2	2	1	1	3	1	1	4	4	4	4	4	1	4	4	M	55	0	0	14.01	8.33	头晕	未见明显异常	未见明显异常	高血压(已服药) 糖尿病(已服药) 腰椎间盘突出 10年前中风史
62	3	1	3	1	1	4	1	1	2	2	2	2	2	3	1	2	M	55	0	0	14.14	18.74	右肝区隐痛	未见明显异常	未见明显异常	高血压(已服药)
63	3	1	3	2	2	-3	1	1	2	3	1	1	1	3	2	1	M	60	0	0	12.93	16.15	未见明显异常	高血压(父;母) 糖尿病(父)	胆囊手术	高血压(已服药) 糖尿病(已服药) 高脂血症 前列腺增生
64	2	1	3	1	1	4	1	1	2	3	3	4	4	1	3	4	M	59	2.97	5.91	18.4	0	腹痛(左上腹) 颈酸 腰酸 解稀便	糖尿病(兄弟)	鼻窦炎手术	未见明显异常
65	2	2	3	2	1	1	2	2	4	4	2	2	3	3	2	2	M	49	0	0	7.94	21.65	反酸 嗳气 其他： 胸骨后闷	肝癌(父)	未见明显异常	消化性溃疡(胃溃疡) 乙肝(乙肝病毒携带) 其他 HP阳性 甲肝
66	3	1	3	1	1	1	1	2	2	2	3	3	2	2	2	2	F	55	7.45	1.98	30.61	15.38	未见明显异常	脑血管意外(父)	黄斑裂孔修补手术	高脂血症 其他 肺结节；颈动脉斑块形成，目前口服可定
67	3	1	3	1	2	-3	2	2	2	3	3	2	2	3	2	2	F	47	3.62	0.85	17.66	13.09	未见明显异常	未见明显异常	剖腹产术后	未见明显异常
68	3	1	3	1	1	4	1	2	1	4	1	1	1	4	1	1	M	56	3.32	1.42	9.07	14.59	未见明显异常	高血压(母)	阑尾炎术后	腰椎间盘突出症
69	3	2	4	1	1	1	1	1	1	3	2	2	3	2	2	2	M	54	0	0	27.81	11.45	后颈部酸痛	高血压(母)	痔疮手术	未见明显异常
70	2	2	2	1	1	4	1	1	2	3	2	2	2	3	2	2	F	47	0	0	9.54	11.62	腹痛(上腹)	未见明显异常	剖腹产	未见明显异常
71	2	1	3	1	1	1	2	2	3	2	2	2	2	2	3	2	M	49	0	0	8.12	13.18	右上手乏力	高血压(父;母) 糖尿病(父;母) 脑血管意外(祖(外)父)	未见明显异常	高血压(已服药)
72	3	1	3	1	1	4	1	1	1	4	1	2	2	2	1	1	M	55			7.51	19.67	未见明显异常	糖尿病(父)	未见明显异常	未见明显异常
73	2	2	3	2	2	-3	2	2	1	1	1	1	1	4	1	1	M	48	0	0	20.03	18.65	颈酸	肺癌(父)	未见明显异常	甲状腺结节 小时候曾患“小儿麻痹症”。
74	3	1	3	1	1	3	1	1	1	1	1	1	1	4	1	1	M	46	10.43	1.42	6.89	0	大便次数增多	高血压(父)	未见明显异常	高血压(未服药) 胆石症
75	2	2	2	1	1	1	2	2	3	3	2	2	2	3	3	2	M	46	0	0	12.05	9.09	未见明显异常	肝癌(父)	未见明显异常	未见明显异常
76	2	1	1	2	2	-3	2	2	1	3	1	1	1	3	4	1	M	51	0	0	17.26	17.64	上腹不适	高血压(母) 糖尿病(母) 脑血管意外(母)	无	高脂血症 慢性胃炎 脂肪肝 肺结节
77	3	1	3	1	1	1	1	2	2	3	3	2	2	3	3	2	M	61	0	0	7.96	12.41	上腹隐痛1月余，阵发性，偶有嗳气，大便规律	高血压(父;兄弟;姐妹) 糖尿病(父)	双眼白内障手术	糖尿病(已服药)
78	2	2	3	1	1	4	1	2	2	4	2	1	1	3	2	1	F	53	0	0	13.31	8.88	咳嗽 咽痛	高血压 父亲母亲患有高血压	剖宫产术后	高血压 乙肝 乙肝小三阳
79	3	1	3	1	2	-3	2	2	4	4	1	1	1	4	3	1	M	56	2.1	6.49	7.13	0	未见明显异常	未见明显异常	未见明显异常	未见明显异常
80	3	1	4	1	1	3	2	1	2	3	2	2	2	3	3	2	M	47	2.54	3.68	30.11	0	未见明显异常	未见明显异常	未见明显异常	痔疮
81	3	1	3	1	1	1	2	2	1	4	2	1	1	4	1	1	M	50	0	0	15.89	10.54	胸闷	胰腺癌（母）	皮肤脂肪瘤术后。	肺气肿。
82	1	2	1	1	1	1	1	1	1	2	2	1	2	2	2	2	M	64			9.21	12.87	吸烟，每日10余支。	高血压(母) 父亲有气管炎病史	疝手术	高脂血症 甲状腺结节 胆石症
83	2	1	3	2	2	-3	2	2	2	2	2	2	2	3	2	2	M	45	0	0	1.34	9.5	未见明显异常	高血压(父) 糖尿病(父)	其他手术 胆囊切除手术	高血压(已服药) 其他 3年余前我院就诊，头颅MR示左侧半卵圆中心、右侧颞叶、右侧桥脑及小脑半球多发新近梗塞灶，现遗留右侧肢体活动不利。既往高血糖，3年余前因脑梗死住院期间曾予降糖治疗，出院后未继续降糖治疗。现长期口服拜新同、安博维、阿托伐他汀、波立维
84	3	1	4	2	2	-3	2	2	2	4	4	1	1	4	3	1	M	69	4.61	2.96	24.46	11.12	未见明显异常	高血压(父;母)	未见明显异常	高血压(已服药) 强直性脊柱炎
85	2	1	3	1	1	4	2	2	2	4	2	1	1	4	2	1	F	49	10.91	1.85	27.48	0	无	无	妇科手术 卵巢畸胎瘤手术史	无
86	3	1	4	1	1	1	2	2	2	1	2	2	2	3	2	2	M	50	0	0	15.66	11.71	无	无	无	高脂血症 脂肪肝
87	2	1	4	1	1	1	2	2	2	4	2	2	1	4	2	1	F	57	2.74	2	45.3	0	无	高血压(父) 肝癌(父)	其他手术 无	乙肝(乙肝病毒携带)
88	2	1	4	1	1	4	1	1	2	3	2	1	1	3	3	2	F	61	0	0	1.48	10.42	打鼾	高血压(父;母)	高血压(已服药) 高脂血症	无
89	3	1	3	1	1	4	1	1	2	3	2	1	3	3	2	1	M	48	0	0	4.86	29.69	未见明显异常	高血压(母)	未见明显异常	高血压(已服药)
90	3	1	4	2	2	-3	2	2	2	3	3	3	2	3	3	2	M	51	1.8	2.29	16.45	15.57	未见明显异常	高血压(父)	未见明显异常	不吸烟不喝酒
91	2	1	3	1	1	4	1	1	3	3	1	1	1	3	1	1	M	59	2.45	3.89	38.04	0	其他： 左下肢痉挛	未见明显异常	皮脂腺囊肿术后	高血压(已服药) 北京零号口服
92	3	1	3	1	2	-3	2	2	1	3	1	1	1	3	2	1	M	50	9.69	1.44	6.7	0	咳嗽一周	高血压(父;母) 母亲“胆管细胞癌”	未见明显异常	未见明显异常
93	2	1	3	1	1	4	1	1	2	2	2	1	1	3	2	1	M	59	0	0	12.33	17.63	腰酸 双侧小腿酸	无	无	无殊
94	3	1	3	2	2	-3	2	2	1	4	3	1	1	4	4	1	M	47	2.84	2.12	21.44	14.56	未见明显异常	未见明显异常	痔手术	高脂血症 胆囊息肉 脂肪肝 前列腺增生 左上肺小结节
95	3	1	3	1	1	1	2	2	2	4	3	1	1	4	2	1	M	50	0	0	19.52	12.78	其他： 颈部酸痛；间断下肢抽筋，长时间姿势不动时手脚有麻木感	高血压(母) 糖尿病(母)	未见明显异常	高血压(已服药)
96	3	1	3	1	1	4	2	2	3	3	2	2	2	3	2	2	M	55	2.51	1.81	7.3	13.81	未见明显异常	高血压(父;母) 脑血管意外(祖(外)母) 肺癌(母)	左侧锁骨骨折术后	高血压(已服药)
97	2	2	3	1	1	4	1	1	4	1	1	4	4	4	2	1	M	53	0	0	4.48	13.37	有时有手指痉挛	高血压(父;母) 脑血管意外(父;母)	无殊	高血压(已服药)
98	2	2	4	1	1	4	1	1	3	4	2	1	1	4	1	1	F	45	0	0	36.29	15.62	剑突下不适	高血压(父) 冠心病(父)	未见明显异常	慢性胃炎
99	3	1	3	2	2	-3	1	2	2	3	2	2	3	3	2	3	F	61	3.54	2.81	38.52	11.99	未见明显异常	高血压(父) 糖尿病(母)	未见明显异常	未见明显异常
100	3	1	3	2	1	1	2	2	2	2	2	2	2	2	2	2	M	55	0	0	40.68	10.86	未见明显异常	高血压(父;母)	其他手术 无	糖尿病(已服药) 肾囊肿 颈动脉斑块形成
101	3	1	3	1	1	2	2	2	2	3	2	1	1	3	2	2	M	57	8.89	3.99	18.52	0	未见明显异常	高血压(父;母) 糖尿病(母;兄弟)	高脂血症 甲状腺结节 脂肪肝	甲状腺手术
102	3	1	3	2	2	-3	1	1	2	2	2	2	3	3	2	2	F	47	0	0	21.28	10.55	未见明显异常	未见明显异常	其他手术 剖宫产	高脂血症 甲状腺结节 脂肪肝
103	3	1	4	1	1	4	1	1	4	1	3	4	4	1	4	4	M	66	0	0	0.98	13.33	无殊	父亲膀胱癌	无殊	高血压(已服药)
104	2	1	3	1	1	4	1	1	2	2	2	2	2	3	2	2	F	57	0	0	8.84	14.81	皮肤瘙痒	高血压(母) 乳腺癌(姐妹)	妇科手术(卵巢) 肝血管瘤术后 剖腹产	未见明显异常
105	2	1	4	1	1	1	1	1	1	3	1	1	1	3	1	1	F	58	13.48	1.06	15.74	16.64	未见明显异常	高血压(父;母) 脑血管意外(母)	未见明显异常	甲状腺结节
106	2	2	3	1	1	1	1	2	4	4	3	1	1	4	2	1	M	56	0	0	8.66	13.12	胸闷	高血压(父)	未见明显异常	高血压(已服药)
107	3	1	3	1	1	1	1	1	2	4	2	2	3	3	2	2	M	70	0	0	12.44	12.83	未见明显异常	未见明显异常	未见明显异常	高血压(已服药) 前列腺增生 左侧疝气 胃脂肪瘤
108	3	1	4	1	1	1	1	1	3	3	1	1	1	3	3	1	M	45	1.6	1.69	8.77	24.14	多次膝关节痛，腕、手指关节肿痛 反复口腔溃疡	高血压(母;祖(外)父;祖(外)母) 父亲脑胶质瘤	半月板手术	未见明显异常
109	3	1	3	1	1	1	1	1	2	2	2	1	1	3	2	1	M	55	0	0	12.19	16.89	未见明显异常	未见明显异常	未见明显异常	血压波动较大，建议动态血压监测
110	3	1	4	2	2	-3	1	1	1	3	2	1	1	4	4	1	F	55	3.75	0.88	8.54	0	未见明显异常	高血压(母) 糖尿病(兄弟)	未见明显异常	高血压(已服药)
111	2	2	3	1	2	-3	2	2	2	1	2	1	1	1	1	1	F	48	0	0	1.51	12.25	无殊	高血压(母) 脑血管意外(母) 肝癌(父) 乳腺癌(母)	卵巢囊肿手术 子宫次切术	子宫肌瘤 慢性糜烂性胃炎 ；卵巢囊肿
112	3	1	4	2	2	-3	2	2	1	4	1	1	1	4	4	1	M	60	0	0	8.73	9.7	未见明显异常	高血压(父)	甲状腺手术	高血压(已服药)
113	3	1	4	1	2	-3	1	2	1	1	2	1	1	4	2	1	M	55	3.48	1.79	11.04	15.98	听力下降	食管癌(母)	无	无
114	3	2	3	1	2	-3	1	1	2	1	2	2	2	2	3	2	M	51	0	0	9.92	31.06	未见明显异常	未见明显异常	声带囊肿摘除术史	糖尿病(未服药)
115	3	1	3	1	2	-3	2	2	2	2	2	2	2	3	3	2	M	48	2.68	3	9.82		颈酸	未见明显异常	未见明显异常	未见明显异常
116	2	2	2	1	1	4	1	1	3	2	2	2	3	3	3	2	M	46	0	0	23.44	10.6	既往我院体检心超提示房缺可疑	未见明显异常	未见明显异常	高脂血症 其他
117	2	2	2	2	2	-3	2	1	2	2	2	2	2	2	2	2	M	60	0	0	10.7	19.86	腹胀 睡眠障碍 体重减轻 尿频	未见明显异常	无	高脂血症 高尿酸血症 甲状腺结节 肾囊肿
118	2	2	2	2	2	-3	2	2	2	3	2	2	2	3	2	2	M	47	0	0	1.06	16.94	夜尿频多，每夜3-4次	高血压(父) 糖尿病(父;母)	未见明显异常	未见明显异常
119	2	2	2	1	1	1	2	1	3	2	2	1	2	2	2	2	M	47	0	0	10.32	10.18	未见明显异常	未见明显异常	未见明显异常	糖尿病(已服药) 乙肝(乙肝病毒携带)
120	1	2	3	1	1	1	2	2	4	4	4	4	4	4	4	4	M	50	0	0	24.53	12.24	有时感胸痛，呈隐痛性质	高血压(祖(外)母) 冠心病(兄弟)	外伤后脾切除术	无殊
121	3	1	3	1	2	-3	2	2	2	3	2	2	2	3	2	2	M	45	0	0	14.5	9.97	胸闷	高血压(父) 糖尿病(母) 父亲膀胱癌	未见明显异常	脂肪肝
122	3	1	3	1	1	1	2	2	1	1	4	3	1	3	3	2	F	49	3.08	1.65	62.94	0	疲劳	高血压(母) 胃癌(父)	妇科手术(子宫)	甲状腺结节
123	2	2	2	1	2	-3	2	2	3	3	2	2	2	3	2	2	F	54	0	0	8.97	17.17	未见明显异常	未见明显异常	未见明显异常	慢性胃炎
124	2	2	3	2	2	-3	2	2	4	4	4	4	4	4	4	4	M	62	0	0	7.29	18.83	未见明显异常	高血压(母)	未见明显异常	高血压(已服药)
125	2	1	3	1	2	-3	2	2	2	3	3	1	3	3	2	1	M	51	0	0	19.21	17.15	腰痛	高血压(父)	无殊	腰椎退行性变
126	2	2	3	1	1	4	1	1	1	4	2	1	4	4	2	2	M	46	0	0	7.4	24.69	未见明显异常	高血压(父;母)	未见明显异常	高血压(已服药) 其他 非梗阻性肥厚性心肌病
127	3	1	3	1	1	1	1	1	4	1	1	1	4	4	1	1	F	50	0	0	23.91	15.63	颈部及颜面部皮疹，稍有红肿。	高血压(父;母) 糖尿病(母) 宫颈癌(母)	剖腹产	乳房小叶增生
128	2	1	3	1	1	1	1	1	1	3	1	1	1	3	3	1	M	63	0	0	13.23	9.8	未见明显异常	高血压(父)	未见明显异常	高血压(已服药) 糖尿病(已服药)
129	2	2	2	1	2	-3	1	2	1	3	2	1	1	4	1	1	M	47	0	0	15.26	11.93	胸闷 胸痛 腹痛(上腹)右侧 多在睡前出现胸闷、胸痛，隐痛不适，持续半小时可自行缓解	高血压(父) 父亲患肾癌	鼻中隔偏曲手术史	高脂血症 慢性胃炎 其他 肺结节
130	2	2	2	1	2	-3	1	1	1	1	1	1	1	2	1	1	M	50	0	0	8.43	15.5	无	无	骨科手术	无
131	3	1	4	1	1	4	1	1	4	4	1	1	2	4	1	1	F	48	5.57	1.18	27.37	13.85	未见明显异常	高血压(父;母)	其他手术 肠息肉摘除术、宫颈管息肉手术	甲状腺结节 子宫肌瘤 乳房小叶增生 肺结节、肝囊肿
132	3	1	4	1	2	-3	2	2	2	2	3	2	2	3	2	2	M	60	2.86	2.5	5.86	12.22	0	0	0	0
133	1	2	2	1	1	4	1	1	2	3	3	2	2	3	3	2	F	54	0	0	20.88	11.3	阵发性上腹痛数月，放射至背部	高血压(父)	未见明显异常	未见明显异常
134	2	2	3	1	2	-3	2	2	2	1	1	1	1	2	2	1	M	57	0	0	30.63	12.13	腰椎 ，颈椎，肩周不适，膝关节疼痛	高血压(父)	疝气术后	高血压(已服药) 冠心病(其它)
135	3	1	3	1	1	1	2	2	2	1	2	1	3	3	2	1	M	47	0	0	4.9	16.07	未见明显异常	糖尿病(父)	未见明显异常	未见明显异常
136	3	1	3	2	2	-3	1	2	2	4	1	1	4	4	2	1	M	49	0	0	15.37	10.07	进食油腻食物后大便不成形	高血压(祖(外)母;姐妹) 脑血管意外(祖(外)母)	肠息肉摘除术后	高血压(已服药) 高脂血症 脂肪肝
137	3	1	3	2	2	-3	1	2	3	3	4	1	1	3	2	2	M	46	11.94	1.34	14.12	0	腰酸	糖尿病(母) 其他 抑郁症（母）	痔疮切除术，外伤后脾破裂切除术	糖尿病(已服药) 心境障碍（服药中）
138	3	1	3	1	1	1	2	2	2	2	2	2	2	2	2	3	M	57	2.18	3.93	13.63	15.07	0	0	0	0
139	2	2	3	1	2	-3	1	1	2	3	2	2	2	3	2	2	M	53	962.23	2.12	357.8	0	腹胀 耳鸣	高血压(母) 肺癌(母)	未见明显异常	腰椎间盘突出 其他 右下肢静脉曲张
140	2	2	3	1	1	1	1	1	1	4	2	1	4	4	4	1	M	49	0	0	5.36	13.08	上腹不适	肺癌(父)	无	高脂血症 甲状腺结节 慢性胃炎 其他 铁蛋白增高，吸烟饮酒
141	2	1	3	1	2	-3	1	1	2	3	3	2	2	3	3	2	M	61			10.89	16.54	头晕	高血压(父) 糖尿病(父)	未见明显异常	高脂血症 甲状腺结节 意识丧失 原因不详
142	3	1	4	1	1	1	2	2	1	1	1	1	1	4	2	1	M	52	0	0	8.42	11.26	吸烟，每日20-30支。	高血压(父) 糖尿病(母)	胆囊手术	高脂血症 甲状腺结节 脂肪肝
143	2	2	3	2	2	-3	2	2	2	3	2	2	2	3	2	2	F	46	0	0	7.41	10.01	未见明显异常	糖尿病(母)	未见明显异常	乙肝(慢性乙肝)
144	3	1	3	2	1	4	1	1	2	3	2	1	3	3	2	2	M	51	12.82	3.16	8.95	0	未见明显异常	高血压(父)	未见明显异常	未见明显异常
145	3	1	3	1	1	1	2	2	2	4	1	1	1	3	1	1	F	52	0	0	6.94	10.4	睡眠障碍 乏力 其他： 右足皮炎伴周边色素沉着半年	糖尿病(母)	右侧卵巢囊肿切除术后	高血压(已服药)
146	3	1	4	1	1	3	1	1	3	3	2	2	3	3	2	3	M	64	2.24	8.38	20.54	0	0	0	0	0
147	2	1	3	1	1	4	1	1	1	3	1	1	4	3	4	1	F	56	0	0	10.09	10.84	未见明显异常	高血压(父;母)	胃部手术 其他手术	消化性溃疡(胃溃疡) 其他 外痔
148	2	1	4	1	1	4	1	1	2	3	2	1	1	3	2	1	M	47	0	0	7.3	11.34	无	食管癌(父)	骨科手术	腰椎间盘突出
149	3	1	4	1	1	1	2	2	2	3	3	1	1	3	2	2	F	59	9.53	1.06	10.8	0	下腹隐痛，尿灼感	冠心病(母)	其他手术 胆囊切除术	胆石症
150	3	1	3	1	1	1	1	2	2	3	2	2	1	3	2	2	M	49	0	0	5.96	17.2	大便偏烂，成形，大便不尽感，肠镜无殊	高血压(父) 糖尿病(父) 冠心病(父) 宫颈癌(母)	皮下脂肪瘤手术	未见明显异常
151	3	1	3	2	1	4	1	1	2	3	1	1	1	3	2	1	M	52	4.06	3.77	17.37	15.6	胸闷	糖尿病(父)	肋骨骨折术后	未见明显异常
152	2	2	2	1	1	4	2	2	4	4	3	1	4	4	1	1	M	56			8.42	13.92	胃胀不适	高血压(母) 脑血管意外(父)	胆囊切除术	高血压(已服药) 高脂血症 乙肝(慢性乙肝)
153	3	1	4	2	2	-3	2	2	4	4	3	1	1	4	1	1	M	49	0	0	6.65	10.13	未见明显异常	高血压(父)	阑尾切除术后	高脂血症 脂肪肝 肾囊肿
154	3	1	4	2	1	4	1	2	2	3	2	3	3	3	3	3	M	52	1.39	6.38	15.1	0	未见明显异常	未见明显异常	外伤后肝破裂修补术	未见明显异常
155	2	1	4	2	1	1	1	1	3	4	2	1	4	4	2	2	M	55	0	0	1.57	11.25	未见明显异常	未见明显异常	未见明显异常	未见明显异常
156	3	1	3	1	1	1	1	1	4	1	1	1	1	4	1	1	M	46	0	0	6.34	17.79	胸痛 胸痛10年余，每次持续10秒至2小时。	未见明显异常	未见明显异常	未见明显异常
157	2	1	3	1	1	1	2	2	2	1	1	1	1	1	1	1	M	54	0	0	17.77	11.68	其他： 咳嗽，上腹不适，肛周瘙痒	未见明显异常	其他手术 无	高脂血症 甲状腺结节 慢性胃炎 肾囊肿 其他 肝囊肿，直肠息肉 ，腺性膀胱炎，伴局灶泌尿上皮异型增生
158	3	1	3	1	1	4	1	2	1	3	2	2	2	3	2	2	M	60	0	0	8.47	14.65	其他： 视物模糊感	冠心病(父) 肝炎（母）	其他手术 胆囊切除术；甲状腺结节切除术	高血压(已服药) 乙肝(乙肝病毒携带)
159	1	2	2	1	2	-3	2	2	2	2	2	1	1	3	2	1	F	66	0	0	11.41	11.49	无	高血压(父)	无	无
160	3	2	4	1	1	1	2	1	2	3	1	2	1	3	1	3	M	52	0	0	6.33	10.77	腹胀 颈酸	高血压(母) 脑血管意外(母)	未见明显异常	甲状腺结节 胆囊息肉
161	3	1	4	1	1	4	1	1	2	3	4	2	3	4	2	2	F	60	12.39	2.2	8.43	14.9	未见明显异常	糖尿病(父) 喉癌（母亲）	甲状腺手术	甲状腺结节 胆囊息肉 其他 外痔
162	3	1	3	1	1	3	1	1	1	1	1	1	1	4	1	1	F	56	1.37	3.03	23.07	0	未见明显异常	高血压(父;母) 糖尿病(母;兄弟;姐妹) 慢性淋巴细胞白血病（父）	甲状腺全切术后	未见明显异常
163	2	2	3	1	1	4	1	1	2	3	2	2	4	3	3	2	M	57	0	0	18.27	12.02	未见明显异常	脑血管意外(兄弟)	肾肿瘤术后。	高血压(未服药) 糖尿病(未服药) 腰椎间盘突出
164	2	2	4	1	1	4	1	1	3	3	2	2	2	3	2	2	F	52	0	0	10.2	12.5	无	无	右乳纤维瘤术后	无
165	3	1	3	1	1	3	1	1	3	3	2	1	1	3	1	2	M	62	2.2	2.01	17.6	0	睡眠障碍	未见明显异常	前列腺手术	未见明显异常
166	3	1	4	1	1	4	1	2	1	3	1	1	1	3	2	2	M	55	0	0	7.92	12.46	未见明显异常	高血压(母) 肝癌(父)	未见明显异常	高脂血症 脂肪肝
167	3	1	3	1	1	4	1	2	2	2	2	2	2	3	2	2	F	47	1.61	1.11	60.66	0	乏力	高血压(母)	子宫肌瘤 乳房小叶增生	甲状腺手术
168	3	1	3	1	1	4	1	1	1	2	2	2	4	4	2	2	M	65	0	0	5.91	11.47	未见明显异常	未见明显异常	未见明显异常	冠心病(冠脉CT提示冠脉轻度狭窄) 脂肪肝
169	2	2	2	1	1	4	1	1	1	4	2	1	1	1	2	1	F	47	5.03	0.77	12.11	16.01	未见明显异常	结肠癌(母)	甲状腺手术 节育手术，痔疮手术。	未见明显异常
170	3	1	3	2	2	-3	2	2	1	2	2	2	2	2	3	3	F	52	0	0	29.95	11.46	未见明显异常	高血压(母) 肺癌(父) 1姐姐患子宫癌	其他手术 鼻窦炎手术；剖宫产	未见明显异常
171	2	2	2	2	2	-3	2	1	4	4	4	4	4	4	4	4	M	59	0	0	6.45	12.31	未见明显异常	高血压(父;母)	肠断裂手术	高血压(已服药) 糖尿病(已服药)
172	2	2	4	1	1	1	2	2	2	2	2	2	2	2	2	2	M	45	26.79	2.56	10.24	21.4	未见明显异常	高血压(父;母) 糖尿病(父;母)	未见明显异常	未见明显异常
173	2	2	2	2	2	-3	2	2	2	3	2	1	2	3	3	1	F	51	0	0	10.91	16.22	未见明显异常	未见明显异常	未见明显异常	未见明显异常
174	3	1	3	1	1	4	2	2	2	3	2	2	2	3	3	2	M	64	1.88	5.07	10.37	0	未见明显异常	高血压(兄弟) 肺癌(母) 肝癌(父)	鼻息肉手术	鼻炎
175	3	1	4	1	1	1	2	2	2	3	3	2	2	3	3	2	M	55	1.71	2.76	21.42	0	其他： 平均每天吸烟10余支，已吸烟20余年；偶有饮酒	高血压(母)	未见明显异常	甲状腺结节 hp阳性，未予根除
176	3	1	3	1	1	1	1	1	1	1	1	1	4	4	4	1	M	54	2.62	1	9.64	16.78	未见明显异常	高血压(母)	未见明显异常	未见明显异常
177	2	1	2	1	1	4	1	1	3	2	3	2	2	3	2	2	M	49	0	0	1.58	16.09	未见明显异常	肺癌(兄弟) 结肠癌(母)	未见明显异常	未见明显异常
178	3	1	3	1	1	4	1	1	3	3	2	1	2	3	3	2	M	47	0	0	6.34	10.24	未见明显异常	肺癌(祖母)	未见明显异常	陈旧性肺结核
179	2	1	4	1	1	4	1	1	2	3	2	2	3	3	3	3	M	54	0	0	10.61	8.23	其他： 间断性骶尾部疼痛感	高血压(父) 母亲有房颤病史	未见明显异常	糖尿病(已服药)
180	3	2	3	1	1	1	1	1	1	1	1	1	1	1	1	1	M	53	0	0	11.11	13.94	未见明显异常	未见明显异常	未见明显异常	未见明显异常
181	3	1	4	1	1	1	2	2	2	3	2	2	2	3	2	2	M	49	0	0	18.79	15.31	未见明显异常	未见明显异常	未见明显异常	未见明显异常
182	3	1	3	2	1	1	2	2	3	3	2	2	2	3	2	2	M	45	0	0	8.38	18.95	未见明显异常	高血压(母)	未见明显异常	高脂血症 脂肪肝
183	2	2	3	2	2	-3	2	2	2	2	2	2	3	2	2	2	M	56	0	0	3.22	12.81	耳鸣	未见明显异常	胃部手术	高脂血症 脂肪肝 肾囊肿
184	3	1	3	1	1	1	1	1	2	4	2	1	1	3	2	1	F	46	0	0	22.75	11.09	背痛	胃癌(母) 食管癌(父)	剖腹产	甲状腺结节 胆囊息肉 乳房小叶增生
185	2	1	3	1	1	3	1	1	4	3	2	1	1	4	2	1	M	56	0	0	8.41	11.31	无。	高血压(母)	高血压(未服药) 高脂血症	无。
186	3	1	3	1	1	4	1	1	3	3	2	2	2	3	2	2	M	61	1.82	1.58	15.11	0	其他： 无	高血压(父) 糖尿病(父) 其他	无	痛风
187	2	1	3	1	2	-3	1	2	1	3	2	1	1	3	2	1	F	50	0	0	6.13	11.93	未见明显异常	高血压(父)	巧克力囊肿术后 鼻窦炎术后	高血压(未服药)
188	2	1	3	1	2	-3	2	2	2	2	2	2	2	4	3	1	M	48	0	0	9.92	11.56	胸闷 偶饮酒	冠心病(母)	无	高脂血症 脂肪肝
189	3	1	4	1	2	-3	2	2	2	2	3	1	2	3	4	1	M	46	1.19	2.91	21.07	13.46	睡眠打鼾	糖尿病(母) 脑血管意外(母)	肛瘘术后	甲状腺结节 脂肪肝
190	3	1	4	2	1	4	1	1	4	4	1	1	4	4	1	1	M	55	3.33	1.22	9.02	15.72	未见明显异常	未见明显异常	未见明显异常	2月前曾患肺炎
191	2	1	3	2	1	4	1	1	4	4	1	1	4	4	3	1	M	55	0	0	9.31	14.63	偶有腹部不适、胸闷	高血压(母)	无	高血压(已服药)
192	2	2	2	1	1	4	1	2	2	1	2	3	3	3	2	2	M	49	0	0	4.41	17.62	无	高血压(母) 糖尿病(母)	无	高脂血症
193	3	1	3	1	1	4	2	2	2	4	2	2	1	3	2	2	M	50	0	0	9.74	15.42	颈酸	肺癌(父) 母亲患胰腺癌	无殊	陈旧性肺结核可疑
194	3	1	4	1	1	1	2	2	1	1	1	1	1	1	1	1	M	58	0	0	27.73	14.65	未见明显异常	高血压(兄弟)	未见明显异常	未见明显异常
195	3	1	4	2	1	1	2	2	1	4	2	1	1	3	2	1	M	51	4.55	1.15	10.99	0	未见明显异常	高血压(父) 糖尿病(父)	未见明显异常	未见明显异常
196	3	1	3	2	1	2	2	2	2	4	1	1	1	4	2	1	M	50	5.71	6.41	0.94	0	胸痛 反酸 腰酸 其他： 吸烟30支/天。	高血压(父) 糖尿病(父;母) 冠心病(父)	高尿酸血症 其他 癌胚抗原（CEA）升高。荨麻疹。	幽门手术
197	2	1	3	1	2	-3	1	1	2	3	2	1	3	4	2	2	F	56	0	0	14.23	15.4	未见明显异常	无	其他手术 痔手术	甲状腺结节 脂肪肝
198	2	2	3	2	2	-3	2	2	3	1	2	1	1	2	1	1	M	50	0	0	13.38	10.61	小腿发麻。有时感剑突后隐痛。	糖尿病(母)	未见明显异常	高脂血症 甲状腺结节 其他 “萎缩性胃炎、反流性食管炎”，血糖增高未服药。
199	1	2	3	1	1	4	1	2	3	4	1	1	1	4	4	1	M	65	0	0	7.02	12.95	近1月来右侧肩胛区隐痛	高血压(母)	未见明显异常	高脂血症 甲状腺结节 慢性胃炎 肾囊肿
200	2	1	2	1	1	4	1	1	3	4	2	1	3	3	4	1	F	56	0	0	19.88	10.71	睡眠障碍	高血压(母) 糖尿病(母) 其他 父亲有房颤病史	未见明显异常	高血压(已服药) 颈椎病
201	1	2	2	1	1	1	2	2	2	3	1	1	4	4	3	1	F	51			8.01	16.16	未见明显异常	高血压(父) 糖尿病(父) 宫颈癌(姐妹)	妇科手术(卵巢)	未见明显异常
202	2	2	4	1	2	-3	1	1	3	4	1	1	1	4	3	4	M	51	0	0	9.09	9.44	颈酸	未见明显异常	未见明显异常	高脂血症 脂肪肝 肾囊肿
203	2	2	2	1	1	1	2	2	3	3	3	2	2	3	2	2	F	45			12.1	11.12	未见明显异常	高血压(父)	“子宫肌瘤”手术。	未见明显异常
204	2	2	3	1	1	4	1	1	3	3	2	2	3	3	3	2	F	50	0	0	7.83	13.12	未见明显异常	肝癌(父)	体外碎石术后。	高血压(已服药) 乙肝(乙肝病毒携带)
205	2	1	3	1	1	1	2	1	2	2	2	2	2	2	3	2	F	54	0	0	17.34	13.87	无殊	高血压(母) 父亲患胆囊癌	子宫次切术 巧克力囊肿手术治疗	慢性乙肝病毒携带者
206	2	2	2	1	2	-3	1	1	1	1	1	1	4	4	4	1	M	55	0	0	6.56	11.77	未见明显异常	高血压(母) 胃癌(母)	未见明显异常	高脂血症 高尿酸血症 痛风 慢性胃炎
207	3	2	3	1	1	1	1	2	2	4	2	1	1	4	3	1	F	63			10.9	18.65	未见明显异常	其他 弟弟患直肠癌	未见明显异常	高脂血症
208	3	1	4	1	1	4	1	1	2	3	2	2	2	3	3	2	F	57	2.29	1.08	13.09	0	未见明显异常	高血压(母) 胃癌(父)	子宫内膜息肉摘除	高血压（曾吃药，目前停药1年）
209	3	1	4	1	1	4	1	1	2	3	2	2	2	3	2	2	M	54	0	0	24.71	10.67	未见明显异常	高血压(父;母) 糖尿病(父)	腹股沟疝手术	高血压(已服药)
210	2	1	4	1	2	-3	2	2	3	3	2	2	2	3	2	2	M	62	1.42	1.8	1.45	18.29
211	3	1	4	1	1	4	1	2	2	2	2	1	1	3	3	1	F	54	4.1	1.33	7.2	20.6	偶有右下腹不适	高血压(父;母)	无	高血压(已服药) 高脂血症 甲状腺结节 脂肪肝 泌尿系结石 子宫肌瘤 乳房小叶增生 肺结节
212	3	1	4	1	1	4	1	1	4	4	2	1	1	4	1	1	M	56	7.26	2.39	12.01	17.66	体重减轻	高血压(父;母)	视网膜穿孔术后/脂肪瘤切除术	高血压(已服药) 肝囊肿
213	2	1	3	2	1	4	1	2	2	2	2	2	2	3	4	2	F	47	0	0	24.52	8.29	未见明显异常	未见明显异常	未见明显异常	未见明显异常
214	3	1	3	1	1	1	2	2	2	3	2	2	2	3	3	2	M	58	2.33	10.14	40.46	0	未见明显异常	冠心病(父)	未见明显异常	未见明显异常
215	3	1	3	1	1	4	1	1	1	4	1	1	4	4	4	1	M	48	0	0	14.43	14.7	头晕	高血压(父) 脑血管意外(父)	无	脂肪肝
216	3	2	3	1	1	4	1	1	1	1	1	2	2	3	1	2	F	70	1.44	5.66	16.8		腹胀	高血压(父) 肝癌(父)	青光眼术后。	高血压(未服药) 糖尿病(已服药) 甲状腺结节 肾囊肿 其他 血压间断偏高，未服药。
217	3	2	2	1	1	1	1	1	2	3	2	1	1	3	2	1	M	60			13.81	16.57	下肢麻木 其他： 凌晨4-5时剑突下方疼痛反复发作	未见明显异常	未见明显异常	高血压(未服药) 腰椎间盘突出
218	2	1	4	1	1	4	2	2	1	4	1	1	1	3	2	1	M	48	2.39	4.29	16.16	15.43	0	0	0	0
219	3	2	3	2	2	-3	2	2	1	1	3	1	1	3	1	1	F	70			9.75	13.27	咽痛 大便次数增多	父亲肝硬化去世	未见明显异常	胆囊炎 慢性胃炎 其他 乙肝病毒携带者
220	2	2	3	1	1	3	1	2	2	4	2	1	1	4	2	1	F	46			5.89	10.32	未见明显异常	高血压(母)	胆囊结石术后	未见明显异常
221	1	2	3	1	1	4	1	1	2	3	3	1	3	3	1	1	F	54			9.79	12.05	未见明显异常	高血压(父) 糖尿病(父)	鼻息肉手术史	高脂血症 胆囊息肉
222	3	1	3	2	2	-3	2	2	4	1	1	1	4	1	1	1	M	57	0	0	8.94	12.3	腰部外伤后腰痛不适	糖尿病(母) 肺结核（父）	未见明显异常	糖尿病(已服药) 其他 过敏性鼻炎
223	2	2	2	2	2	-3	2	2	4	1	1	1	1	4	1	1	F	62			24.74	16.81	头痛	未见明显异常	未见明显异常	未见明显异常
224	3	1	4	2	1	4	1	1	2	3	1	2	2	4	2	2	M	47	3.01	1.61	11.77	18.81	未见明显异常	脑血管意外(父)	未见明显异常	高脂血症 甲状腺结节 脂肪肝 肾囊肿
225	1	2	2	1	1	4	1	1	1	1	2	1	1	4	1	1	F	66	0	0	12.28	16.17	未见明显异常	未见明显异常	骨科手术 妇科手术(子宫)	高血压(已服药)
226	3	1	3	1	1	4	2	2	2	2	2	2	4	2	2	2	F	52			5.53	16.35	未见明显异常	高血压(母) 糖尿病(母)	未见明显异常	未见明显异常
227	2	2	3	1	1	4	1	1	2	2	1	1	2	2	2	2	F	53			18.87	11.51	头晕 其他： 手心麻木。	肝癌(母)	无	乳房小叶增生
228	2	1	3	1	1	1	1	1	2	2	2	2	2	2	2	2	F	55	0	0	15.88	11.31	睡眠障碍	未见明显异常	胆囊手术	未见明显异常
229	3	1	3	1	1	3	1	1	2	1	2	1	1	3	2	1	M	52	0	0	8.47	22.64	未见明显异常	未见明显异常	未见明显异常	高脂血症
230	3	1	4	1	2	-3	2	2	2	1	2	1	1	3	1	1	F	49	1.5	2.41	36.02	0	未见明显异常	糖尿病(父)	其他手术 阑尾手术	高脂血症 其他 肝囊肿，颈动脉硬化，Ca199增高，甲状腺炎
231	3	1	4	2	1	4	1	2	1	4	3	1	1	4	2	2	M	67	2.15	2.68	16.74	20.5	未见明显异常	未见明显异常	扁桃体摘除术后	未见明显异常
232	3	1	3	1	1	4	1	2	2	3	2	2	3	3	2	2	M	63	0	0	1.31	10.05	未见明显异常	未见明显异常	未见明显异常	高血压(已服药) 高脂血症 脂肪肝
233	2	1	3	1	1	1	1	2	3	3	2	2	2	3	3	2	M	65	3.75	2.88	38.53	0	未见明显异常	高血压(父) 脑血管意外(母) 肺癌(父)	右眼视网膜剥离术后	高血压(已服药) 痛风 甲状腺结节 干燥综合征 间质性肺炎，药物治疗中
234	3	1	3	1	1	4	1	1	3	3	2	2	2	3	3	2	M	59	0	0	1.83	12.15	未见明显异常	未见明显异常	未见明显异常	未见明显异常
235	2	2	2	1	1	2	1	1	3	4	2	2	2	3	2	2	F	47	0	0	13.05	12.63	未见明显异常	糖尿病(母)	胆囊手术 阑尾炎手术	未见明显异常
236	3	1	3	1	1	4	2	2	2	2	2	2	2	3	3	2	M	53	2.95	1.73	13.38	0	其他： 进食后感左上腹胀痛不适，伴反酸、嗳气，近期缓解。	未见明显异常	未见明显异常	肾错构瘤
237	3	1	4	1	1	1	1	1	2	3	2	3	3	2	3	3	M	55	0	0	8.51	15.44	其他： 肛门疼痛	不详	其他手术 无殊	高脂血症 痛风 甲状腺结节
238	2	2	2	1	1	4	1	1	3	4	1	1	1	3	2	1	M	51	0	0	3.7	17.06	反酸 腹胀	无	无	吸烟（半包/天）
239	3	1	4	1	1	4	2	2	1	4	2	2	1	3	3	1	F	53	3.25	2.79	18.31	0	未见明显异常	高血压(父;祖(外)父) 糖尿病(父;祖(外)父) 冠心病(父;祖(外)父;祖(外)母) 脑血管意外(父) 乳腺癌(母)	未见明显异常	未见明显异常
240	3	1	4	1	1	1	1	1	2	3	2	2	2	3	2	2	F	69	3.23	1.58	201	0	有时大便偏干，有时大便稀	高血压(父)	肠息肉术后	乳房小叶增生
241	2	2	2	1	1	4	1	1	1	1	1	1	1	1	1	1	F	62	0	0	4.9	11.83	反酸 腹泻	高血压(母)	宫颈锥切（癌前病变） 阑尾炎术后	未见明显异常
242	2	2	2	2	1	3	1	1	2	3	2	1	2	3	2	2	M	52	0	0	6.84	17.37	未见明显异常	未见明显异常	未见明显异常	胆囊息肉
243	2	2	2	1	1	3	1	1	2	2	2	2	2	2	2	2	F	53	0	0	11.11	11.25	未见明显异常	脑血管意外(父;母)	子宫肌瘤术后	高血压(已服药)
244	2	2	2	2	2	-3	2	1	3	3	1	1	1	4	2	2	M	67	0	0	27.47	17.73	0	0	0	0
245	3	1	4	2	1	2	2	1	1	1	1	1	1	4	4	1	M	47			15.6	11.36	睡眠障碍	未见明显异常	未见明显异常	未见明显异常
246	3	1	4	1	1	4	1	1	2	4	2	1	1	4	2	1	M	52	0	0	7.33	13.82	未见明显异常	高血压(父;外祖父;祖母) 糖尿病(父) 肺癌(父)	未见明显异常	高血压(已服药) 高脂血症
247	2	1	3	2	2	-3	1	1	4	4	2	1	4	2	2	2	M	59	1.42	5.98	9.49	0	1年体重下降20斤，乏力明显。	高血压(父;母)	未见明显异常	高血压(已服药)
248	3	1	4	1	1	1	2	2	1	1	1	1	3	3	2	2	F	57	1.62	2.57	29.16	15.85	颈痛	高血压(父) 父亲胰腺癌	剖腹产术后	未见明显异常
249	3	1	3	2	1	1	2	2	3	1	2	1	1	4	2	1	M	55	0	0	1.06	16.68	未见明显异常	高血压(母)	阑尾炎术后	乙肝(慢性乙肝) 其他 HP感染
250	3	1	3	1	1	4	1	1	3	3	2	2	4	3	2	2	M	46	0	0	14.27	13.89	咽喉部不适	高血压(父)	扁桃体手术	甲状腺结节
251	1	2	1	1	2	-3	2	2	1	1	1	1	1	4	1	1	M	52			9.47	17.16	无	无	无	否认高血压病史
252	2	2	2	1	2	-3	1	2	1	2	1	1	1	4	3	2	M	45	0	0	6.12	16.89	未见明显异常	高血压(母) 冠心病(母) 结肠癌(母)	未见明显异常	慢性胃炎
253	3	1	3	1	1	1	2	2	2	2	2	2	2	2	2	2	F	51	4.69	1.11	16.94	15.29	未见明显异常	糖尿病(父) 脑血管意外(祖(外)母) 肺癌(祖(外)父)	未见明显异常	高脂血症 甲状腺结节 脂肪肝 肺结节
254	2	2	4	1	1	4	1	1	1	1	1	1	1	1	1	1	M	58	0	0	9.04	13.01	未见明显异常	未见明显异常	甲状腺手术	高血压(已服药)
255	3	1	4	1	1	1	1	2	1	2	2	1	1	2	1	1	F	56	4.39	0.73	6.8	26.1	背痛	无	甲状腺手术 先天性心脏病-动脉导管未闭手术	高脂血症
256	3	1	3	1	1	4	1	1	2	4	2	1	1	3	3	2	M	45	0	0	1.43	14.57	未见明显异常	高血压(母) 脑血管意外(母) 肺癌(父)	未见明显异常	心律失常
257	2	2	2	2	2	-3	2	2	2	1	1	1	2	4	4	4	M	50	0	0	7.74	11.92	双膝关节酸胀	冠心病(父) 老年痴呆（母）	其他手术 阑尾切除术	糖尿病(已服药)
258	2	1	3	1	1	3	1	1	2	3	3	2	3	3	3	3	M	46	0	0	13	11.89	无	高血压(父;母)	无	无
259	2	2	2	1	2	-3	2	2	1	3	1	1	1	3	2	1	M	48	0	0	1.05	23.38	胸闷 气急 颈酸 上肢麻木	胃癌(父)	未见明显异常	未见明显异常
260	3	1	4	1	1	4	1	2	4	4	1	1	1	4	1	1	M	55	3.44	1.33	18.97	0	未见明显异常	高血压(兄弟) 糖尿病(兄弟)	甲状腺结节 脂肪肝	皮下脂肪瘤术后
261	2	1	3	1	1	4	1	1	2	3	2	2	3	3	3	1	F	54	0	0	1.68	19.04	睡眠障碍	高血压(母;兄弟) 糖尿病(父) 结肠癌(父)	妇科手术(子宫)	未见明显异常
262	2	1	3	1	2	-3	2	2	1	1	1	1	1	1	2	2	M	61	3.83	6.02	1.57	0	容易进食不当出现反酸	肺癌(母)	未见明显异常	未见明显异常
263	2	1	3	1	2	-3	2	2	2	3	2	2	2	3	2	2	M	70	1.97	3.45	7.24	14.86	乏力	未见明显异常	阑尾炎手术	未见明显异常
264	3	1	3	1	1	4	1	1	1	4	3	1	1	3	1	1	M	50	0	0	12.31	13.13	腰酸 臀部疼痛	高血压(父) 糖尿病(父) 冠心病(父) 肺癌(母)	无	腰椎间盘突出 ca242升高，吸烟
265	2	1	1	2	1	4	2	2	2	3	2	2	2	3	3	2	M	64	11.1	2.46	9.83	13.01	未见明显异常	糖尿病(母) 肺癌(父)	未见明显异常	高血压(已服药)
266	3	1	4	1	1	3	2	2	2	2	2	2	2	2	2	2	F	62	1.64	1.68	1.08	16.21	未见明显异常	未见明显异常	剖宫产	未见明显异常
267	3	1	3	1	1	4	1	1	3	4	1	1	1	4	1	1	F	57	12.73	1.37	1.02	11.1	肛门瘙痒	高血压(父) 糖尿病(母)	未见明显异常	高血压(已服药) 高尿酸血症 胆囊息肉 其他 桥本氏甲状腺炎，甲状腺功能减退，目前口服优甲乐
268	3	1	4	1	1	1	1	1	1	4	1	1	1	4	1	1	F	59	0	0	21.21	11.64	视力下降	高血压(父;母) 冠心病(父;母)	1989年剖宫产	乳房小叶增生
269	3	1	4	1	1	4	2	1	2	1	1	1	1	4	2	1	F	51	7.25	1.65	9	22.6	0	0	0	0
270	2	1	3	1	1	4	1	1	4	4	2	1	1	1	2	1	F	56	0	0	8.45	11.23	未见明显异常	高血压(母) 糖尿病(母)	未见明显异常	甲状腺结节 肺结核 其他 儿时患脑膜炎；慢性荨麻疹，经常口服氯雷他定片
271	2	2	4	1	2	-3	2	2	4	3	2	2	3	3	2	2	F	51	0	0	6.38	11.06	便秘 颈酸 肩痛	高血压(母)	其他手术 剖腹产	甲状腺结节 脂肪肝 颈椎病 附件囊肿 乳房小叶增生
272	2	2	3	1	1	1	1	1	2	4	2	1	2	3	3	1	F	53	0	0	8.63	16.35	未见明显异常	糖尿病(祖(外)母)	未见明显异常	未见明显异常
273	2	1	3	1	2	-3	2	2	2	4	2	2	4	3	2	2	F	51	0	0	15.96	9.77	反酸 腹胀 头晕 其他： 近几日乏力、嗜睡	高血压(父;母) 母亲患胰腺癌	未见明显异常	高血压(已服药) 高脂血症 甲状腺结节 胆石症 脂肪肝 子宫肌瘤 乳房小叶增生
274	3	1	4	1	1	4	1	1	1	4	1	1	1	4	3	1	F	48	2.15	1.03	6.69	15.45	0	0	0	0
275	3	1	4	2	1	4	2	2	1	3	3	3	2	3	3	2	F	52	0	0	9.74	10.46	未见明显异常	高血压(父) 冠心病(父) 其他 肾癌（母）	妇科手术(子宫) 其他手术 子宫肌瘤摘除术，肺结节手术	甲状腺结节
276	2	1	3	1	1	4	2	2	3	4	1	1	4	3	3	2	F	52	0	0	6.84	13	未见明显异常	冠心病(母)	未见明显异常	曾患甲肝
277	3	1	3	1	1	4	1	1	1	2	1	1	1	3	2	1	M	59	0	0	10.24	27.88	未见明显异常	高血压(父)	未见明显异常	高血压(已服药)
278	3	1	3	1	1	1	1	1	4	4	1	1	1	4	3	1	F	65			34.97	14.55	背痛	高血压(父)	咽喉息肉切除	未见明显异常
279	3	1	3	1	1	4	1	1	2	3	2	1	1	4	1	2	F	54	2.93	0.95	9.06	0	未见明显异常	高血压(母) 糖尿病(父) 肺癌(母)	未见明显异常	高血压(已服药) 糖尿病(已服药) 高脂血症 甲状腺结节 脂肪肝 子宫肌瘤 乳房小叶增生
280	3	1	4	1	1	4	1	1	3	3	2	2	2	3	2	2	M	51	2.64	4.35	31.79	0	胸闷	高血压(父) 结肠癌(姐妹)	其他手术 2017.8行视网膜脱落手术	心律失常
281	3	1	3	1	1	4	1	1	2	2	2	2	1	3	2	2	M	54	0	0	7.64	12.68	未见明显异常	高血压(父;母) 乳腺癌	未见明显异常	高血压(未服药) 胆囊息肉
282	2	2	3	2	2	-3	1	1	3	1	1	1	1	2	2	1	M	50	0	0	17.63	10.27	偶有大便次数增多	脑血管意外(母)	骨科手术	高脂血症 痛风
283	3	1	3	1	1	4	1	1	1	1	1	1	1	1	1	1	M	67	1.7	4.09	20.37	0	尿频	未见明显异常	未见明显异常	慢性胃炎
284	3	1	3	1	1	4	1	1	2	4	1	1	1	4	2	2	M	49	2.12	3.64	19.96	0	未见明显异常	高血压(父;母)	甲状腺手术 痔疮手术	高血压(已服药)
285	1	1	3	1	1	4	1	1	1	4	1	1	4	4	3	1	F	52	0	0	8.4	7.52	睡眠障碍 月经紊乱	肺癌(兄弟)	淋巴结活检术	高脂血症 甲状腺结节 胆囊炎 胆石症 泌尿系结石 子宫肌瘤 乳房小叶增生
286	2	1	3	2	1	1	2	2	3	2	2	1	1	2	2	1	M	53	0	0	19.8	11.71	其他： 进食不当易腹痛、大便不成形；平均每天吸烟40支，已吸烟30年；无饮酒习惯	未见明显异常	未见明显异常	未见明显异常
287	3	1	4	1	1	4	1	1	2	3	2	1	4	4	1	1	M	55	3.82	0.66	9.34	0	未见明显异常	高血压(母)	未见明显异常	高血压(已服药) 高脂血症
288	3	1	3	1	2	-3	2	2	3	3	2	1	4	3	2	3	M	47	4.23	4.82	12.68	13.24	未见明显异常	高血压(父) 糖尿病(母)	未见明显异常	未见明显异常
289	2	1	3	1	2	-3	1	2	3	2	2	2	3	3	2	2	M	49	11.34	2.53	< 1.20	0	未见明显异常	高血压(父;母)	未见明显异常	痛风
290	2	2	3	1	2	-3	1	1	2	3	2	2	2	3	2	2	M	45	0	0	13.09	9.98	未见明显异常	高血压(母) 胃癌(父)	胃息肉胃镜摘除	甲状腺结节 其他 浅表性胃炎
291	3	1	3	1	1	1	1	1	2	3	2	2	3	3	3	1	M	54	1.4	1.27	9.25	15.45	无	无	无	泌尿系结石(肾结石)
292	3	1	4	1	1	1	2	2	2	2	2	2	2	2	2	2	F	63	1.58	3.16	27.06	13.49	间歇打鼾，鼻塞	高血压(父) 糖尿病(父) 肝癌(父)	胆结石手术，剖腹产	高血压(已服药) 其他 鼻炎
293	2	1	3	1	1	1	2	2	3	4	1	1	1	4	1	1	F	45	0	0	14.75	9.9	其他： 每天下午自觉胸闷，每次持续十余分钟至半小时，活动后可减轻；右侧肋下刺痛感	肝癌(父)	剖宫产术	未见明显异常
294	3	1	4	1	1	1	2	2	1	3	1	2	3	3	1	1	M	47	0	0	22.09	12.23	无	肺癌(父)	无	无
295	3	1	3	1	1	3	1	2	1	2	1	1	1	3	2	1	F	56	0	0	24.07	11.07	入睡困难	高血压(父) 肺癌(父) 母亲患卵巢癌	因子宫肌瘤行子宫次切	甲状腺结节 腰椎间盘突出
296	2	1	3	1	1	1	1	1	1	1	1	1	1	1	4	1	M	65	2.16	5.93	10.85	0	0	0	0	0
297	3	1	3	1	1	2	1	2	2	3	2	2	3	3	2	2	M	54	3.25	4.35	22.12	0	视力下降	高血压(父;母)	胆囊手术 胰腺炎术后	高血压(已服药) 糖尿病(已服药)
298	2	2	3	1	2	-3	2	2	1	1	1	1	1	1	1	1	M	55	0	0	15.14	14.76	腹胀 大便次数增多 膝关节痛	糖尿病(兄弟) 冠心病(父) 母亲因胆囊癌去世	胆囊手术	慢性胃炎
299	2	1	3	1	1	1	1	2	1	2	2	1	2	3	2	2	M	51	0	0	21.19	10.22	无	无	无	高脂血症 甲状腺结节 脂肪肝
300	3	1	3	1	1	1	1	1	3	3	3	3	2	3	2	2	F	55	0	0	5.1	13.31	咽喉不适	肺癌(父)	未见明显异常	未见明显异常
301	3	1	4	1	1	4	2	2	2	4	2	1	1	4	2	1	F	58	2.18	4.08	1.41	16.45	右膝关节痛	高血压(姐妹) 母亲患宫颈癌	甲亢手术治疗	甲状腺功能亢进症
302	3	1	3	2	1	1	1	2	3	3	2	2	2	3	2	2	F	48			22.54	8.5	枕部不适感	未见明显异常	未见明显异常	甲状腺结节 乳房小叶增生 HP阳性 轻度贫血
303	3	1	3	1	1	4	1	1	2	3	1	1	1	3	1	1	M	55	0	0	7.25	11.22	反酸 腹痛(上腹) 腹胀 头痛	高血压(母)	扁桃体手术	高血压(已服药)
304	2	2	2	2	2	-3	2	2	1	3	2	2	3	3	3	2	M	46	0	0	1.59	17.61	未见明显异常	未见明显异常	未见明显异常	腰椎骨裂
305	3	1	3	1	1	4	2	2	3	3	2	1	1	4	2	1	M	56	0	0	22.97	12.76	右侧面部麻木20天余	未见明显异常	未见明显异常	未见明显异常
306	3	1	4	1	1	1	1	2	1	3	1	1	1	3	2	2	M	63	3.47	1.48	9.51	17.44	未见明显异常	高血压(母)	未见明显异常	高血压(已服药) 曾患球部溃疡出血。LDL偏高
307	2	1	3	1	1	4	2	2	3	4	2	1	3	3	2	1	M	47	0	0	5.94	8.62	未见明显异常	高血压(母) 糖尿病(母)	声带息肉手术	先天性室间隔缺损
308	2	2	3	1	1	4	1	1	3	4	1	1	4	4	1	1	F	58			19.79	14.31	未见明显异常	高血压(父;母) 糖尿病(母) 冠心病(母)	其他手术 子宫切除术	未见明显异常
309	2	1	3	1	2	-3	2	2	2	3	2	1	2	3	2	1	M	60	0	0	16.53	10.01	经常感胸闷，冠脉CT提示：冠状动脉粥样硬化	高血压(父;兄弟) 肺癌(父) 哥哥及姐姐患胰腺癌	无殊	高血压(已服药) 高脂血症 血糖偏高
310	3	1	4	1	1	1	2	2	2	3	1	2	1	4	2	2	M	53	2.27	3.12	18.47	0	未见明显异常	高血压(父)	未见明显异常	未见明显异常
311	3	1	4	2	1	1	2	2	2	3	3	2	2	3	3	2	F	50	3.32	2.39	1.14	15.64	有时感左上腹痛	高血压(母)	曾行剖腹产术	无殊
312	2	2	2	2	2	-3	2	2	2	2	2	2	2	2	2	2	F	60	0	0	1.12	11.86	眼睑、颜面水肿，晨重暮轻，否认双下肢水肿	高血压(母) 肝癌(母)	肺结节手术，右耳中耳炎手术	子宫肌瘤 肺结节
313	2	1	3	1	1	1	1	1	2	2	2	3	3	3	3	2	M	54	0	0	16.24	20.11	无	高血压(父) 脑血管意外(父)	无	高脂血症
314	2	1	1	1	2	-3	2	2	2	3	3	2	2	2	2	2	F	48	0	0	18.27	7.29	左下胸痛，咽部不适	高血压(母)	其他手术 乳房结节手术，宫颈leep手术	乳房小叶增生 宫颈病变，肺结核
315	3	1	4	1	1	4	1	1	2	3	1	1	3	2	2	2	F	59			15.18	17.83	膝关节痛 头晕 便秘，大便带血	高血压(父;母) 糖尿病(父;母) 父亲患前列腺癌	胆囊手术	子宫肌瘤
316	2	2	2	1	1	3	1	1	2	3	2	1	1	4	2	1	F	49	0	0	19	11.66	颈酸 其他： 肛门痒	高血压(父) 冠心病(母)	乳房结节手术	甲状腺结节 子宫肌瘤 乳房小叶增生 HP(+)
317	1	2	3	1	1	1	2	2	2	1	2	1	2	3	3	2	M	58	0	0	7.83	10.13	未见明显异常	高血压(父) 糖尿病(父) 母亲患卵巢癌	未见明显异常	高血压(已服药) 糖尿病(已服药) 甲状腺结节 肾囊肿 银屑病，药物治疗中
318	3	1	4	2	2	-3	1	1	1	2	3	2	2	3	3	2	M	56	2.39	8.07	18.56	12.98	0	0	0	0
319	2	2	2	1	1	3	2	2	2	2	2	2	2	1	1	1	F	59	0	0	23.11	30.51	背痛三年	高血压 奶奶，爸爸妈妈患有高血压	乳腺手术，子宫肌瘤手术，剖宫产	高血压
320	3	1	4	1	1	4	1	1	2	2	2	2	2	2	2	2	M	59	3.92	3.33	9.24	20.24	未见明显异常	高血压(父;母) 乳腺癌(母)	未见明显异常	肾囊肿 糖耐量异常
321	3	1	4	2	2	-3	2	2	1	3	2	2	2	3	3	2	M	64	2.97	2.26	21.42	17.44	0	0	0	0
322	3	1	4	1	1	1	1	1	2	4	2	2	2	3	1	1	M	53	0	0	10.97	16.36	未见明显异常	胃癌(父) 食管癌(祖(外)父)	前列腺手术 其他手术 肠息肉肠镜摘除（病理提示低级别上皮内瘤变）	痛风 慢性胃炎 其他 2年前肺结核治疗后已稳定 膀胱左侧壁憩室 NSE升高
323	3	2	3	2	2	-3	2	2	1	1	1	1	1	1	1	1	M	45	0	0	5.57	18.79	未见明显异常	糖尿病(父)	其他手术 左侧小儿麻痹症术后	糖尿病(已服药) 自测血压偏高（130/90mmHg），未服药
324	2	2	3	1	1	4	1	1	1	1	2	1	3	2	2	2	M	54	0	0	30.56	11.36	未见明显异常	高血压(父) 父亲前列腺癌	右侧锁骨外伤后骨折手术	过敏性鼻炎
325	3	1	4	2	1	4	1	1	1	1	3	2	2	3	3	3	M	54	0	0	18.79	12.72	未见明显异常	高血压(父;母)	其他手术 阑尾手术 痔手术	未见明显异常
326	2	1	3	1	1	1	2	2	2	2	2	2	3	2	2	2	M	45	0	0	19.58	9.14	其他： 有时活动后胸闷心气，5年前冠脉CT示左前降支心肌桥；平均每天吸烟4-5支，已吸烟17年余	高血压(父) 冠心病(母)	未见明显异常	甲状腺结节 胆石症 脂肪肝 其他 否认高血压病史
327	2	2	3	2	2	-3	2	2	2	3	2	2	3	3	3	3	M	48	0	0	22.61	11.71	便秘 上腹部隐痛。大便烂便1-2次。	胃癌(父)	未见明显异常	未见明显异常
328	3	1	4	1	1	4	1	1	1	1	4	4	1	4	4	4	M	69	2.73	1.09	7.4	15.54	大便次数增多（外院已肠镜检查）	高血压(母) 脑血管意外(母)	肠道息肉摘除术	高血压(已服药) 甲状腺结节
329	2	2	3	1	1	1	1	1	4	4	1	1	4	4	4	1	M	50	0	0	11.84	20.16	胸闷 其他： 晨起感胸闷。吸烟30余年，每天40支-60支。饮酒每日半斤白酒。	糖尿病(父)	未见明显异常	未见明显异常
330	3	1	3	1	1	1	2	2	4	4	4	1	1	4	3	1	M	47	9.13	2.61	9.46	0	未见明显异常	高血压(母) 鼻咽癌(父)	未见明显异常	高血压(已服药) 肺气肿，吸烟
331	2	1	3	2	2	-3	2	2	1	3	2	1	1	3	3	1	F	66	0	0	21.55	12.96	未见明显异常	冠心病(母)	胆囊手术 胆结石术后	未见明显异常
332	3	1	3	1	1	4	2	2	1	4	4	2	1	3	2	2	F	55	1.87	1.28	16.17	10.81	未见明显异常	高血压(母)	未见明显异常	未见明显异常
333	3	1	4	1	1	1	2	2	2	2	2	2	2	3	2	2	M	51	0	0	4.93	10.75	未见明显异常	脑血管意外(父) 父亲血压偏低	其他手术 胆囊息肉手术	高脂血症 高尿酸血症 甲状腺结节 脂肪肝 肺结节
334	2	2	2	1	2	-3	2	2	1	4	3	1	1	3	2	2	M	49			3.73	15.15	打鼾，左下腹胀	其他 母亲子宫肿瘤	其他手术 无	脂肪肝 其他 早搏，饮酒
335	3	1	3	1	1	4	1	2	3	3	2	2	2	3	3	2	M	56	2.53	1.74	11.38	0	未见明显异常	高血压(母)	未见明显异常	未见明显异常
336	2	2	2	2	1	1	1	2	1	4	3	1	4	4	4	1	M	45	0	0	63	11.99	未见明显异常	高血压(父)	未见明显异常	高血压(已服药)
337	2	2	3	1	1	4	1	2	1	3	3	1	1	4	2	1	M	61	0	0	6.2	10.49	未见明显异常	高血压(兄弟) 肺癌(父) 胃癌(父)	未见明显异常	慢性胃炎 甲状腺功能减退
338	2	2	3	1	1	4	1	1	2	2	2	1	1	3	1	2	M	50	0	0	25.05	15.67	胸闷	未见明显异常	未见明显异常	胃出血史
339	1	2	2	1	1	1	2	2	1	4	1	1	1	3	2	1	M	67	0	0	16.8	9.95	未见明显异常	未见明显异常	未见明显异常	未见明显异常
340	2	2	2	1	2	-3	1	2	2	3	1	1	3	3	1	1	M	55	0	0	19.57	10.04	咽痛 肩痛	脑血管意外(父)	其他手术 肾结石输尿管手术	泌尿系结石(肾结石) 其他 吸烟
341	3	1	3	1	1	4	2	2	2	2	2	2	2	3	2	2	F	46	0	0	31.57	10.25	上腹部隐痛	高血压(母)	剖腹产 乳腺术后	甲状腺结节 泌尿系结石(肾结石)
342	1	2	3	1	1	4	1	1	1	3	1	1	3	1	1	1	F	49	0	0	5.8	11.99	睡眠障碍 乏力 入睡困难	冠心病(父) 肺癌(父) 肝癌(母)	其他手术 剖腹产史	贫血 儿时急性肝炎史
343	3	1	4	1	1	4	1	1	3	4	2	2	2	3	3	1	F	51	2.63	0.73	50.57	0	未见明显异常	肝癌(母) 胃癌(祖(外)父)	胆囊手术	甲状腺结节 其他 支气管扩张
344	3	1	3	1	1	1	1	2	4	4	2	1	1	4	2	1	M	58	1.94	5.33	11.4	0	未见明显异常	高血压(母) 冠心病(父)	糖尿病(已服药) 高脂血症 脂肪肝	12年前上颚囊肿切除术后
345	2	2	3	1	1	1	1	2	1	4	2	1	1	4	1	1	M	52	0	0	5.26	11.98	其他： 咽痛，大便伴粘液	高血压(母)	胆囊结石手术，肠息肉摘除术	慢性胃炎 脂肪肝 其他 吸烟 少量饮酒
346	3	1	4	1	1	4	1	1	1	3	1	1	1	4	3	1	F	62	3.18	1.01	19.02	13.2	无殊	高血压(母) 糖尿病(母)	子宫次切术	子宫肌瘤
347	1	2	2	1	1	4	1	1	1	2	2	3	3	2	3	2	M	51	0	0	7.56	16.55	未见明显异常	未见明显异常	未见明显异常	高血压(已服药)
348	2	2	3	2	2	-3	2	2	1	1	1	1	1	1	1	1	M	45	0	0	9.47	15.92	无殊	肺癌(父)	无殊	无殊
349	3	1	4	2	1	4	1	1	4	4	2	2	3	2	2	2	F	48	3.17	1.32	15.2	0	未见明显异常	高血压(父)	其他手术 剖宫产	肺结节
350	2	2	3	1	1	1	2	2	2	3	2	2	2	3	3	2	M	53	0	0	16.81	14.41	未见明显异常	高血压(父) 冠心病(父) 肺癌(母)	骨科手术 右侧股骨骨折术后	高血压(已服药)
351	1	2	2	2	1	2	1	2	3	3	3	1	1	3	3	1	F	52	0	0	15.53	11.81	右侧大拇指无力	未见明显异常	未见明显异常	乙肝(乙肝病毒携带)
352	1	2	3	1	1	2	1	2	2	3	2	1	1	4	3	2	M	60	0	0	23.49	12.07	尿急	高血压(父;母)	无	高血压(未服药) 高尿酸血症 胆囊息肉 脂肪肝 前列腺增生 CEA偏高、自诉复查已正常，铁蛋白增高
353	3	1	3	1	1	1	1	1	2	3	2	2	2	4	4	2	M	61	6.05	3.04	5.97	0	0	0	0	0
354	2	1	3	1	1	1	1	1	3	3	2	1	1	3	2	2	F	52	0	0	9.19	11.18	晨起左手麻木	未见明显异常	胆囊结石术后	颈椎病 桥本氏甲状腺炎
355	3	1	4	1	2	-3	2	2	1	1	4	1	4	4	2	1	M	52	3.23	1.94	8.31	13.5	未见明显异常	未见明显异常	未见明显异常	未见明显异常
356	3	1	3	1	2	-3	2	2	2	4	2	2	2	3	2	2	M	56	0	0	9.81	21.23	清淡饮食，低嘌呤饮食，科学减重，适当锻炼。	未见明显异常	阑尾炎手术	高血压(已服药) 高脂血症 痛风
357	1	2	2	1	1	2	1	2	4	3	2	1	1	1	1	1	M	63	0	0	7.9	10.03	腹痛(上腹)	脑血管意外(父;母)	无	其他 胃息肉病史，饮酒史（黄酒1斤/天）
358	1	2	2	2	2	-3	2	1	1	1	1	1	1	1	1	1	M	56	0	0	29.13	9.78	胸闷	高血压(父)	未见明显异常	糖尿病(已服药)
359	3	1	3	1	2	-3	2	1	4	1	1	1	3	3	4	1	M	56	4.58	6.09	1.21	0	未见明显异常	高血压(父)	未见明显异常	未见明显异常
360	2	2	3	1	1	1	1	1	2	2	2	2	2	2	2	2	F	48	0	0	8.62	10.79	未见明显异常	高血压(祖(外)父;祖(外)母)	胆囊手术	颈椎病
361	3	1	4	1	1	4	1	1	1	1	1	1	2	2	2	1	F	50	5.68	2.17	21.73	0	未见明显异常	高血压(母) 冠心病(祖(外)母) 肺癌(父) 结核病(祖(外)母)	胆囊手术	未见明显异常
362	3	2	3	1	2	-3	2	2	4	1	3	1	4	4	1	1	M	45	0	0	13.23	15.05	未见明显异常	肝癌(父) 胃癌(祖(外)母) 结肠癌(祖(外)父)	未见明显异常	高脂血症 高尿酸血症 脂肪肝
363	3	2	2	1	1	4	2	1	2	2	2	1	1	2	2	1	F	46	0	0	5.61	10.5	头晕	高血压(父)	未见明显异常	糖尿病(未服药) 定期监测血糖，改变生活方式。
364	2	2	3	1	1	1	1	1	2	4	1	1	4	4	1	1	F	47	0	0	7.01	28.91	无	流行性出血热（母亲）	剖腹产	无
365	1	2	3	1	1	4	1	1	2	3	2	2	2	3	2	2	M	51	0	0	0.78	15.59	咽痛	食管癌(父) 肝硬化母亲	胆囊手术 其他手术 肾上腺良性肿瘤切除	胆石症
366	2	2	2	2	1	3	1	2	3	3	3	2	2	3	2	2	M	45	0	0	8.59	14.79	咽痛	高血压(父) 脑血管意外(父)	未见明显异常	未见明显异常
367	3	1	4	1	2	-3	2	2	2	3	1	2	2	3	2	1	F	58			16.68	11.72	未见明显异常	糖尿病(兄弟) 冠心病(祖(外)母) 其他 母亲直肠癌	未见明显异常	高血压(已服药)
368	2	2	2	2	1	4	1	1	1	2	2	2	2	3	1	1	M	56			6.72	17.16	未见明显异常	哮喘(母)	阑尾炎手术	高血压(已服药，今日未服药)
369	2	1	3	1	1	4	1	1	3	3	2	1	1	3	2	1	F	70			7.45	12.89	头晕	高血压(父;母)	无	高血压(已服药)
370	3	1	4	2	1	1	1	2	2	3	4	2	2	3	2	2	F	52	1.3	5.09	1.62		头晕	无殊	阑尾炎手术，剖腹产手术	高脂血症 胆囊炎 胆石症 附件囊肿 乳房小叶增生 CA125偏高，双侧颈动脉内膜毛糙，右肺肺大泡
371	2	1	3	1	2	-3	1	1	2	2	2	2	2	3	3	2	F	50	3.9	1.86	10.81	18.98	未见明显异常	高血压(父) 肝癌(祖父;祖母)	未见明显异常	未见明显异常
372	2	1	3	2	2	-3	1	2	2	4	2	1	1	3	2	1	F	45	0	0	10.26	11.2	无	高血压(母) 肝癌(父)	子宫肌瘤手术	支气管哮喘
373	3	1	3	1	1	4	1	1	1	3	2	2	2	3	2	1	M	50	0	0	6.31	7.26	其他： 饮酒，每日葡萄酒半斤。	肺癌(父) 宫颈癌(母)	无	高脂血症 胆囊息肉 脂肪肝
374	3	1	4	2	1	4	2	1	2	2	2	3	2	3	3	3	M	50	2.73	1.76	10.17	20.47	0	0	0	0
375	2	1	4	1	1	1	2	2	2	3	2	2	3	2	2	2	M	62	1.42	1.8	1.45	18.29
376	2	1	4	1	1	4	1	2	2	4	1	1	1	4	3	2	F	45	11.95	1.92	13.82	12.25	0	0	0	0
377	1	2	4	1	1	4	1	1	1	1	1	1	1	1	1	1	F	62	6.07	4.47	11.23	11.36	0	0	0	0
378	3	1	4	1	1	4	1	2	3	3	1	3	1	3	1	1	M	63	3.31	1.78	7.99	17.42	气急	糖尿病(母) 哮喘(父)	阑尾炎手术	高脂血症 高尿酸血症 支气管哮喘 脂肪肝 鳞状细胞癌相关抗原，神经元特异性稀醇化酶偏高，肝肾囊肿
379	2	1	3	2	1	2	1	1	1	1	1	1	1	4	1	1	M	51	0	0	7.49	19.86	眩晕 体重减轻 偶有走路不稳	高血压(母) 肺癌(父)	未见明显异常	未见明显异常
380	2	2	3	1	1	1	2	2	3	3	2	1	1	4	1	1	M	52	0	0	7.95	15.62	未见明显异常	肺癌(母)	未见明显异常	慢性胃炎
